# Supplementary material for: Mie Voids for Single-Molecule Fluorescence Enhancement in Wavelength-Scale Detection Volumes
Source: Sensors (Basel). 2025 Nov 18;25(22):7033. doi: 10.3390/s25227033 (PMC12656445; doi:10.3390/s25227033)
Supplement: Supplementary file 1 [file sensors-25-07033-s001.zip]

Archive with 1 entries (1 files):
- sensors-3908523-supplementary.pdf
